# Supplementary material for: Technical Factors Involved in the Measurement of Circulating MicroRNA Biomarkers for the Detection of Colorectal Neoplasia
Source: PLoS One. 2014 Nov 18;9(11):e112481. doi: 10.1371/journal.pone.0112481 (PMC4236069; doi:10.1371/journal.pone.0112481)
Supplement: Table S1 — Characteristics of study subjects. (XLSX) [file pone.0112481.s001.xlsx]

## Sheet: Supplementary Table S1
Supplementary Table S1. Characteristics of study subjects
		For fresh serum/plasma	For stored serum
		(n = 53)	(n = 38)
Age
	Median (range)	54 (24-80)	48 (20-88)
Gender
	Male (%)	37 (69.8)	19 (50.0)
	Female (%)	16 (30.2)	19 (50.0)
Subjects type
	Healthy volunteer (%)	9 (17.0)	0 (0.0%)
	Screening colonoscopy (%)	44 (83.0)	0 (0.0%)
	Outpatients with various reasons (%)	0 (0.0%)	38 (100.0)
Colorectal lesions
	Absent (%)	15 (28.3)	0 (0.0%)
	Tubular adenoma (%)	14 (26.4)	0 (0.0%)
	Serrated polyp (%)	8 (15.1)	0 (0.0%)
	Both (%)	4 (7.6)	0 (0.0%)
	Unknown (%)	12 (22.6)	38 (100.0)
